# Supplementary material for: Exposure of Reproductive-Aged Women to Multiple Metals and Its Associations with Unexplained Recurrent Miscarriage
Source: Toxics. 2023 Sep 30;11(10):830. doi: 10.3390/toxics11100830 (PMC10611235; doi:10.3390/toxics11100830)
Supplement: Supplementary file 1 [file toxics-11-00830-s001.zip]

Archive with 1 entries (1 files):
- toxics-2605558-supplementary.pdf
